# Supplementary material for: Enhanced IGFL1 translation in response to IL-1β is controlled by distinct 3’UTR elements
Source: PLoS One. 2026 Jun 25;21(6):e0342288. doi: 10.1371/journal.pone.0342288 (PMC13298950; doi:10.1371/journal.pone.0342288)
Supplement: S1 Data — (XLSX) [file pone.0342288.s002.xlsx]

## Sheet: Figure 1
Fig 1A
Ctr	IL-1β
1	4.84
1	7.52
1	6.98
1	7.645
1	8.76
1	16.74
Fig 1B
hours	Ctr			IL-1β
0	100	100	100	100	100	100
1	200.776	235.554	93.8417	80.9093	29.7281	180.113
2	21.1013	66.0593	88.3718	106.897	61.9311	89.9544
4	113.849	91.7716	94.2049	104.421	72.4334	63.3486
Fig 1C
Right panel
	Ctr					IL-1β
sub	41.42	50.97	50.154	71.825	27.667	40.5492	48.7935	50.567	41.5551	45.6264
early	27.202	24.893	24.393	13.066	17.909	27.4283	24.1911	24.5428	27.1658	27.7518
late	31.378	24.137	25.454	15.109	54.424	32.0225	27.0154	24.8902	31.2792	26.6218
Fig 1D
Left panel												Right panel
fraction	Ctr					IL-1β							Ctr					IL-1β
1	5.58891	3.80561	8.24	6.96	7.61823	3.00919	4.53	8.46	4.48	7.21743		sub	17.1133	13.5554	23.93	22.27	21.8686	12.2198	13.11	26.13	16.64	19.097
2	6.59841	4.36519	7.91	8.99	6.3522	4.19453	4.18	9.82	6.27	6.13554		early	30.4141	36.8869	28.34	22.27	28.5806	27.4396	34.3524	29.95	18.92	25.1664
3	4.92596	5.38455	7.78	6.32	7.89816	5.01604	4.4	7.85	5.89	5.744		late	52.4727	49.5578	47.74	55.47	49.5508	60.3407	52.55	43.93	64.42	55.7367
4	7.48096	9.15092	8.98	5.91	7.66273	7.42936	5.53	8.82	4.8	6.05225
5	7.59256	8.92521	8.08	5.29	8.20949	6.98831	8.44	7.72	6.34	7.79322
6	6.82197	9.86677	6.23	5.06	6.27508	6.56523	9.18162	6.66	4.99	6.29656
7	8.51858	8.94395	5.05	6.01	6.43327	6.45666	11.2007	6.75	2.79	5.02434
8	6.69013	8.73914	8.37	8.78	9.6237	7.36548	11.67	8.88	7.46	5.45221
9	9.7303	10.3153	11.56	13.19	19.293	11.7104	14.02	11.68	13.32	11.4243
10	36.0522	30.5033	27.81	33.5	20.6342	41.2648	26.86	23.37	43.64	38.8602
Fig 1E
Left panel												Right panel
fraction	Ctr					IL-1β							Ctr					IL-1β
1	3.91	5.62	13.65	3.12	7.06233	1.64	4.52	9.5	4.99	6.14925		sub	25.1	17.95	31.43	23.65	28.054	12.84	15.71	31.59	17.84	20.3298
2	7.04	1.08	9.7	12.2	6.98771	3.54	2.43	9.9	5.48	5.11946		early	61.63	57.9	50.65	57.23	54.6162	46.81	53.84	41.15	47.05	53.9333
3	14.15	11.25	8.08	8.33	14.004	7.66	8.76	12.19	7.37	9.06111		late	17.18	24.15	17.92	19.11	17.3298	40.34	30.44	27.26	35.11	25.7369
4	16.37	14.86	13.79	12.16	10.5408	9.49	12.73	10.62	7.92	7.64096
5	14.95	10.12	14.67	11.75	13.0104	9.85	9.97	5.46	11.44	12.9501
6	13.11	16.35	12.04	14.66	14.5392	12.12	13.39	10.95	11.27	16.4203
7	17.2	16.57	10.15	18.66	16.5258	15.35	17.75	14.12	16.42	16.9219
8	7.98	13.59	9.42	9.79	10.711	20.56	15.9	14.75	20.1	12.7307
9	5.12	6.66	5.85	3.9	5.16391	13.68	11.25	9.82	10.57	8.55316
10	4.08	3.9	2.65	5.42	1.45484	6.1	3.29	2.69	4.44	4.45299

## Sheet: Figure 2
	Ctr					IL-1β
empty vector	1	1	1	1	1	1.31	1.74	1.57	1.89	1.6
IGFL1 5'UTR	0.59	0.66	0.64	0.75	0.75	0.91	1.14	1.13	1.23	1.25
IGFL1 3'UTR	2.37	2.57	2.78	2.91	2.79	4.14	5.58	4.72	5.55	6.27
IGFL1 5'UTR + 3'UTR	1.69	1.83	2.13	2.01	1.9	2.54	3.55	3.13	3.22	3.35

## Sheet: Figure 3
Fig 3A
	Ctr				IL-1β
empty vector	1	1	1	1	1.113	1.348	1.42388	1.31897
1-103	1.959	1.348	1.84389	1.40888	2.307	2.638	2.43663	1.85533
1-206	2.105	1.652	1.98666	1.70405	2.628	3.019	2.28358	2.17254
1-247	2.807	2	2.36716	2.53086	3.902	4.721	4.721	3.65333
1-279	2.652	1.982	2.19165	2.28206	3.754	5.18498	4.31166	3.5313
1-309	3.228	1.95	2.45549	2.54453	4.33374	5.36	4.51198	3.85652
1-413	3.287	2.083	2.20839	2.91791	4.054	6.38827	5.34691	4.70414
Fig 3C
	Ctr				IL-1β
1-413 full length	1	1	1	1	2.379	1.789	1.854	2.655
1-413 Δ207-247	0.92	0.699	0.917	0.973	1.713	1.283	1.547	2.026
1-413 Δ235-247	1.06	0.732	1.056	1.106	1.566	1.23	1.452	1.84

## Sheet: Figure 4
Fig 4B
	Ctr				IL-1β
1-413 full length	1	1	1	1	1.873	2.83	2.363	2.446
Δ235-239	1.033	1.015	1.207	0.963	1.439	1.802	1.859	1.758
Δ243-247	0.932	1.164	1.274	1.018	1.324	2.027	1.857	1.768
Δ235-247	1.013	1.163	1.365	1.079	1.232	1.678	1.866	1.898
Fig 4D
	Ctr				IL-1β
1-413 full length	1	1	1	1	2.58799	3.55343	2.13837	2.46735
G238C	0.924088	0.959863	0.919625	0.863952	1.62906	2.02673	1.65029	1.4683
G238C_C277G	0.978925	1.13836	0.905039	0.849107	1.32457	2.03878	1.56955	1.31654
G245	0.99188	1.0888	0.954348	0.829932	1.55206	2.14386	1.53347	1.39429
G245T_C269A	1.12959	1.10283	0.923802	0.789282	1.57667	1.5212	1.22862	1.0659

## Sheet: S1 Fig
S1 Fig A
Ctr	TNF-α	IL-6	IL-10
1	3.6999	1.0067	0.8649
1	2.3228	1.0975	0.9058
1	2.0318	0.9121	0.8678
S1 Fig B
Ctr	1 h	2 h	4 h
1	2.7354	5.6362	13.2296
1	4.9781	12.1437	17.7346
1	4.2401	12.5516	19.3116

## Sheet: S2 Fig
S2 Fig A
Ctr	IL-1β
1	212.435
1	60.764
1	292.827
1	7.04076
1	172.17
1	180.26
S2 Fig B
hours	Ctr			IL-1β
0	100	100	100	100	100	100
1	71	62.69	32.5096	44.7	19.56	73.7064
2	7.2	40.75	33.3163	31.7	28.57	23.4771
4	26.4	37.94	29.5253	15.5	19.91	9.9968
S2 Fig C
Left panel										Right panel
fraction	Ctr				IL-1β						Ctr				IL-1β
1	16.82	17.99	17.57	12.64	6.74	14.51	20.63	13.68		sub	45.77	46.59	44.49	40.95	27.64	34.64	48.89	36.87
2	12.97	11.47	9.48	11.13	10.71	9.11	16.56	13.03		early	44.42	42.93	41.25	47.07	50.75	45.97	35.08	44.07
3	15.98	17.13	17.44	17.18	10.19	11.02	11.7	10.16		late	9.81	10.49	14.25	11.98	21.61	19.4	16.03	19.08
4	14.76	13.15	13.59	14.02	10.18	12.91	10.02	9.97
5	12.89	13.25	14	14.59	16.21	10.72	9.92	11.1
6	8.85	9.94	8.39	9.54	11.94	11	5.99	10.17
7	7.92	6.59	5.27	8.92	12.42	11.34	9.15	12.83
8	5.17	6.1	7.43	5.58	12.47	10.25	9.53	10.94
9	2.94	3.33	4.18	3.15	6.59	6.58	4.78	5.47
10	1.7	1.06	2.64	3.25	2.55	2.57	1.72	2.67

## Sheet: S4 Fig
	Ctr			IL-1β
1-413 full length	1	1	1	2.407	1.496	1.9185
1-60	0.753	0.729	0.7767	1.321	1.244	1.051
207-247	0.517	0.46	0.573	0.899	0.937	0.8052
207-266	0.75	0.817	0.7448	1.344	1.19	1.1454
